# Supplementary material for: Identification, Expression and Evolution of Short-Chain Dehydrogenases/Reductases in Nile Tilapia (Oreochromis niloticus)
Source: Int J Mol Sci. 2021 Apr 18;22(8):4201. doi: 10.3390/ijms22084201 (PMC8073704; doi:10.3390/ijms22084201)
Supplement: Supplementary file 1 [file ijms-22-04201-s001.zip]

Archive with 2 entries (2 files):
- Revised Supplemental Figures.pdf
- Revised Supplemental Tables.pdf
